# Supplementary material for: Multivariate nonparametric chart for influenza epidemic monitoring
Source: Sci Rep. 2019 Nov 25;9:17472. doi: 10.1038/s41598-019-53908-6 (PMC6877522; doi:10.1038/s41598-019-53908-6)
Supplement: Supplementary file 2 — Influenza Dataset [file 41598_2019_53908_MOESM2_ESM.zip]

Archive with 1 entries (1 files):
- Inf_Jpn_number.txt
