# Supplementary material for: Multivariate nonparametric chart for influenza epidemic monitoring
Source: Sci Rep. 2019 Nov 25;9:17472. doi: 10.1038/s41598-019-53908-6 (PMC6877522; doi:10.1038/s41598-019-53908-6)
Supplement: Supplementary file 2 — Influenza Dataset [file 41598_2019_53908_MOESM2_ESM.zip › Inf_Jpn_number.txt]

Gunma	Chiba	Tokyo	Ishikawa	Nagano	Osaka
449	905	818	174	781	2755
901	1690	1167	616	1268	2862
1961	4041	2592	1689	2458	3886
3424	6580	3864	2677	3513	4880
4097	7518	3903	2892	3253	3349
2985	4804	2543	1661	2309	2146
1318	2750	1447	945	1547	1271
745	1561	775	546	918	798
404	741	361	332	580	500
150	367	204	166	302	310
58	161	70	79	205	137
34	50	51	46	88	72
18	44	14	14	64	57
5	19	9	10	33	19
2	14	3	4	20	11
3	9	6	2	8	8
0	2	0	3	4	5
0	3	9	4	1	7
0	0	9	2	4	13
0	3	14	1	0	4
0	2	8	0	0	1
0	8	1	0	0	3
0	3	8	0	0	1
0	5	1	0	0	1
0	2	0	1	0	1
0	4	0	0	0	3
0	1	0	0	0	3
0	3	0	1	0	6
0	0	0	0	0	2
0	0	0	0	0	5
0	1	0	2	0	7
0	0	0	0	0	1
0	0	0	0	0	4
0	0	0	0	0	0
0	6	0	0	0	0
0	8	0	0	0	1
0	0	1	1	0	2
1	4	4	1	0	8
0	1	0	0	0	5
0	0	0	1	0	3
0	4	2	0	0	1
1	4	3	0	1	6
0	2	9	0	0	2
0	7	17	0	0	3
0	1	14	0	5	8
0	11	8	0	2	33
2	13	10	0	14	29
9	20	23	1	37	67
23	40	29	4	33	94
26	67	43	3	47	109
35	76	39	5	60	145
33	78	41	5	60	77
29	38	21	3	53	60
27	79	51	9	74	141
27	92	73	5	117	202
65	168	130	17	108	358
94	275	195	16	109	602
104	438	320	29	117	1117
133	665	434	23	148	1512
294	1397	720	90	207	2803
480	1428	789	216	423	3494
623	1589	831	476	568	3949
808	1457	820	691	777	3965
671	986	651	720	759	3002
418	590	359	396	544	1477
227	292	246	229	346	852
140	183	126	156	297	375
51	93	71	116	190	216
39	70	47	87	191	128
6	16	14	15	74	30
3	18	12	7	69	22
15	23	1	4	48	9
12	6	2	2	34	7
8	7	0	0	14	10
0	3	0	1	7	11
0	6	20	1	3	15
0	4	12	0	0	9
0	0	0	0	1	12
0	0	0	0	0	6
0	0	0	0	0	10
0	0	0	0	0	0
0	0	1	0	0	0
0	0	0	0	0	0
0	0	0	0	0	1
0	0	0	0	0	1
0	0	0	0	0	1
0	0	0	0	0	0
0	0	0	0	0	0
0	0	0	0	0	2
0	0	0	0	0	5
0	0	3	0	0	4
0	0	1	0	0	3
0	1	0	0	0	1
0	0	1	0	3	4
1	1	1	0	7	7
0	2	3	0	1	8
6	5	5	0	2	20
14	13	7	1	7	16
16	8	8	0	1	16
11	31	11	0	3	38
13	28	24	1	5	99
47	42	26	0	20	97
208	37	32	7	44	122
266	35	23	6	34	98
137	27	8	4	35	53
371	99	87	50	66	198
888	357	162	103	87	377
2608	1043	495	263	171	1277
3029	2136	1158	656	351	2320
2753	4101	2219	949	752	3340
1743	3924	2124	798	1195	2765
1677	5785	2464	1002	2166	2758
1296	4842	1918	1101	2125	2307
1193	3935	1184	1054	1824	1810
1377	3547	905	842	1536	1414
1292	2309	522	633	1144	814
757	868	196	315	496	529
354	265	90	92	250	256
66	108	33	68	133	81
54	64	30	68	81	84
32	31	7	70	58	45
9	5	12	39	43	20
4	7	2	19	3	13
4	3	6	21	2	8
0	11	5	11	3	12
3	0	0	15	8	4
0	0	0	1	5	12
0	0	0	0	0	6
0	0	0	0	0	0
0	0	0	0	0	12
0	0	1	0	1	4
0	0	0	2	0	5
0	0	0	0	0	0
0	0	0	0	0	0
0	0	0	0	0	1
0	0	0	0	0	0
0	0	0	0	0	0
0	0	0	0	0	0
0	0	0	0	0	0
0	0	0	0	0	1
0	0	0	0	0	0
0	0	0	0	0	1
0	0	0	0	0	1
0	0	0	0	0	0
0	0	0	0	0	0
0	0	0	1	0	2
0	2	1	0	1	6
0	1	2	1	2	10
1	5	3	0	0	9
0	15	2	0	0	27
4	13	3	0	1	49
16	56	24	8	2	146
27	137	52	13	34	386
47	251	119	37	71	882
108	477	331	135	210	2294
192	891	670	363	413	3400
189	415	286	353	502	827
778	3114	1756	1127	1174	4323
1292	5207	2943	2233	2359	4618
2681	8514	4692	3087	4193	5839
2967	7738	5004	2704	3814	5533
2587	6496	4325	1878	3388	5374
1876	4621	2871	936	2327	4618
1290	3587	1796	615	1884	4020
1049	2842	1155	601	1534	3186
843	2027	760	578	1334	2434
567	1562	454	566	961	1714
428	893	196	533	678	1055
225	419	120	351	311	551
67	126	58	154	120	142
18	63	11	86	59	76
18	30	7	67	73	34
4	7	7	27	25	17
1	2	0	10	12	25
1	0	0	0	1	7
0	1	0	2	0	3
0	0	0	0	0	3
0	0	1	0	0	1
0	0	0	0	0	2
0	0	1	0	0	1
0	0	0	0	0	0
0	0	0	0	0	1
0	0	0	0	0	1
0	0	0	0	0	3
0	0	0	0	0	0
0	0	0	0	0	0
0	0	0	0	0	2
0	0	0	0	0	3
0	0	0	0	0	1
0	0	0	0	0	0
0	0	0	0	0	0
0	0	0	0	0	0
0	0	0	0	0	0
0	0	0	0	0	0
0	0	0	0	0	1
0	0	0	0	0	0
0	0	0	0	0	0
0	0	0	0	0	0
0	0	1	0	0	2
0	0	3	0	0	1
0	0	1	0	0	4
0	5	1	0	0	9
27	15	12	0	1	12
64	38	7	0	1	25
79	88	24	0	8	48
192	117	56	3	12	62
489	206	127	6	53	81
911	404	299	6	155	113
391	180	123	17	202	71
976	969	681	83	472	301
1943	2791	1383	298	1224	845
3165	6562	3471	843	3870	4095
3271	7926	4552	1152	5249	8468
2384	5990	3715	1525	4161	8404
1342	3234	1871	1378	2502	6030
801	1791	1083	1004	1284	3463
477	928	552	586	765	1842
326	435	282	359	455	854
196	200	138	250	276	467
135	109	91	136	199	211
58	54	39	76	111	89
26	13	27	60	53	35
18	11	10	48	65	34
5	20	4	18	75	18
3	10	8	19	87	20
2	3	1	17	83	20
0	0	0	5	26	13
3	3	1	2	17	5
0	5	0	0	17	3
1	2	0	0	38	5
0	0	0	0	15	5
0	0	0	0	12	9
0	0	0	0	3	5
0	1	0	0	0	2
0	0	0	0	0	0
0	0	0	0	0	1
0	0	0	0	0	1
0	0	0	0	0	1
0	0	0	0	0	1
0	0	0	1	0	1
0	0	0	0	0	0
0	1	0	0	0	0
0	0	0	0	0	0
0	0	0	0	0	0
0	0	0	0	0	0
0	0	0	0	0	0
0	0	0	0	0	5
0	0	0	0	0	1
0	0	5	0	0	11
0	0	30	0	0	0
0	3	24	1	0	6
0	0	36	0	3	24
10	16	49	1	1	16
3	28	51	0	0	22
3	19	58	14	1	28
6	96	58	6	1	21
69	135	76	4	1	48
139	139	68	2	7	43
172	192	109	4	33	55
274	206	132	2	19	70
119	158	76	3	40	55
78	111	88	5	36	42
159	294	184	56	71	92
790	1148	798	163	167	264
1579	3333	2234	340	419	874
2534	6525	4596	519	1162	1987
3917	10520	6805	1011	2549	4454
4882	12096	7708	1855	4075	8229
5616	11217	6413	3000	6133	11009
5431	8482	4829	3450	6713	10932
3814	6518	3531	3117	6338	9357
2347	3754	2212	1903	4518	5440
1208	1931	1178	1109	2209	2534
734	1027	588	649	1143	1524
315	456	396	400	658	755
184	241	279	237	514	471
159	193	187	162	424	354
66	58	117	97	341	225
21	33	41	30	124	155
9	11	32	19	69	86
26	11	56	31	113	52
10	23	29	11	110	46
1	13	10	2	93	24
3	7	6	3	33	21
1	3	6	0	18	6
0	0	2	0	10	2
0	4	0	0	3	0
0	2	3	0	14	2
3	0	0	0	3	2
0	1	1	0	0	0
0	1	1	0	0	4
0	0	0	1	0	1
0	0	0	1	0	0
0	1	0	0	1	2
0	2	0	0	0	2
0	0	0	0	0	0
0	0	0	0	0	2
0	0	3	0	0	3
0	0	0	0	0	0
0	1	0	0	0	2
0	1	7	0	0	1
0	0	1	0	0	3
0	1	2	0	1	0
0	6	2	4	0	0
0	36	2	0	0	5
0	15	5	0	6	11
10	14	25	0	53	14
33	30	33	0	88	61
58	66	48	1	133	128
253	94	81	14	161	343
416	198	122	36	310	711
872	346	307	30	429	1542
861	299	305	41	475	1846
509	628	512	86	423	1911
1004	2298	1189	251	664	3759
2291	5529	2995	797	1666	7190
3519	7593	4354	1634	2585	8594
3185	8001	4598	1817	3374	7050
2746	5144	3163	1753	3259	4653
2143	4002	2610	1428	3287	3573
1251	2062	1552	843	2618	2195
585	1017	890	645	1848	1349
304	895	702	432	1283	884
263	514	459	356	814	569
143	344	284	238	463	259
59	196	162	169	255	148
37	88	63	82	97	48
26	88	87	99	73	30
34	120	95	117	76	32
45	136	75	104	80	51
26	31	36	42	48	34
17	26	9	21	14	19
22	26	19	14	3	32
14	21	11	14	3	41
12	14	6	6	6	39
6	10	3	0	1	24
13	21	5	1	4	32
16	10	3	4	20	29
2	8	2	0	4	26
6	9	0	0	2	18
10	5	0	0	0	6
5	2	2	1	2	9
11	4	1	0	0	3
1	2	0	0	0	7
0	1	0	1	0	0
0	1	0	0	0	3
0	1	0	0	0	1
0	4	0	2	1	2
0	3	0	0	1	3
0	2	0	0	0	3
0	0	1	0	0	1
1	0	0	0	0	4
0	0	0	0	1	2
0	1	1	0	0	2
0	3	0	0	0	3
0	2	0	0	0	0
0	6	0	0	2	5
1	2	0	0	1	2
2	10	3	0	4	11
0	8	3	1	6	9
3	12	1	0	4	10
4	19	3	0	5	14
4	24	0	0	13	19
1	18	2	0	11	25
4	23	11	2	20	23
4	27	13	3	52	42
14	74	36	2	36	152
47	219	166	28	99	345
89	597	498	80	237	851
129	1320	1244	152	451	1693
444	1993	2244	393	930	3253
829	2467	2607	480	1075	4335
1604	4106	4256	736	2014	7047
2454	5255	5470	1045	2672	8307
3171	6508	6386	1334	3406	8175
3548	7003	6440	1521	3806	8565
3794	6773	6161	1673	3458	6956
2827	4057	3850	1245	1900	4109
1012	1435	1603	642	985	1645
547	1011	1109	726	921	1118
443	570	751	465	681	834
284	387	452	297	457	599
119	116	183	72	206	204
43	68	92	33	107	92
17	24	34	15	73	54
23	16	37	13	45	40
10	6	10	20	16	39
6	1	8	6	4	21
0	1	4	5	1	3
0	0	3	2	2	4
0	1	3	1	1	3
0	0	6	1	0	7
0	0	3	0	0	14
0	0	4	0	0	7
0	2	2	0	0	3
0	2	4	0	0	3
0	0	0	0	1	0
0	0	0	0	0	3
0	3	0	0	0	3
0	5	3	0	0	2
0	0	2	0	0	5
0	1	1	0	0	2
0	0	14	0	0	5
0	0	16	0	7	1
0	1	32	0	0	0
0	11	24	0	0	0
0	56	45	0	2	8
0	70	112	0	0	14
5	114	174	0	7	25
1	187	185	11	29	43
9	300	293	16	57	66
7	347	416	8	107	148
39	565	651	20	151	253
109	1242	1362	3	167	475
187	1793	2048	28	260	1018
272	2321	2511	70	455	1737
376	1428	2198	87	619	1697
268	664	567	45	402	813
743	1490	1529	192	517	2106
1053	1964	1595	564	525	3055
1535	2694	2469	1250	1011	4488
1800	2904	3052	1561	1369	4418
1546	1954	2370	1430	1351	3181
1039	1147	1568	784	1030	1932
820	1141	1516	699	1029	1529
575	965	1027	423	1083	1133
400	904	849	249	942	899
423	769	745	163	883	671
238	482	394	119	558	424
132	220	226	42	238	230
59	117	121	25	131	104
46	79	112	49	167	131
48	99	141	62	137	123
53	120	133	55	113	110
22	45	93	13	50	104
5	30	19	5	18	43
3	45	48	1	23	57
6	36	39	0	33	38
2	22	37	0	5	21
1	28	33	0	17	16
0	25	22	0	6	19
0	11	11	1	1	15
0	14	20	0	2	4
0	15	7	0	2	2
2	24	5	4	4	1
0	8	6	0	0	2
0	1	4	1	2	0
0	0	4	0	0	2
0	0	5	0	0	1
0	2	0	0	0	1
0	1	2	0	0	1
0	2	2	0	0	0
0	0	4	0	0	4
0	0	2	0	0	2
0	0	7	0	1	0
0	10	10	0	0	3
0	5	5	0	0	4
0	2	19	0	0	15
0	2	14	0	0	91
0	1	8	0	0	172
1	38	11	0	0	214
1	22	30	0	0	211
17	43	77	0	4	345
16	145	150	1	11	410
23	263	184	8	18	597
61	379	478	6	70	853
134	564	673	10	92	1328
308	787	1134	16	200	1852
435	888	1436	55	327	2273
338	433	546	74	445	1515
1038	2344	2855	247	961	3678
2471	4788	4734	685	1653	5268
3974	9563	9166	1822	3593	9184
3221	7758	8582	1775	4147	9484
1681	4997	4921	1363	2836	7188
1177	3507	3005	916	1988	6243
935	3370	2183	730	1476	4753
920	3982	2585	713	1402	4869
984	5126	3327	815	1259	4414
1132	5943	4076	1217	1243	3866
1414	4937	3943	1303	1306	2889
1266	2536	2496	975	784	1346
1159	1419	1429	732	432	756
634	863	1082	588	429	447
765	602	989	387	948	307
539	416	609	311	808	206
583	273	451	200	667	206
302	128	175	55	390	124
147	111	127	50	205	132
150	142	159	93	190	225
34	78	84	43	91	277
20	45	42	25	50	33
8	32	23	10	13	22
9	23	30	2	18	11
1	24	24	2	3	14
2	9	20	2	2	27
2	23	48	4	2	80
2	28	71	9	1	116
5	58	82	14	19	212
5	116	276	24	13	464
28	166	466	22	127	496
79	264	545	39	161	584
109	519	711	54	143	796
110	595	856	55	133	866
100	621	1057	50	117	1219
196	943	1682	41	116	1549
258	1375	2817	38	139	2790
218	1058	1896	29	160	2682
293	1600	2773	63	177	2612
648	3190	5371	86	237	5189
1125	3474	6415	208	344	7116
1876	4892	7269	621	991	8517
2735	6263	8061	1593	1592	10640
2692	6311	7270	1925	1938	9110
3446	7309	7076	2389	3625	8293
4280	7477	6881	3121	4867	7785
3781	7557	6031	2835	4338	8363
2773	6710	4705	2141	3176	6519
2369	5579	3987	1704	3393	6205
2056	4802	3555	1391	2791	4958
1592	4060	2844	867	2371	4573
649	1357	1145	356	1276	2078
650	1637	1576	266	870	2026
717	1688	1376	211	620	1744
770	2342	1898	242	866	2047
513	1683	1441	180	717	1607
449	1126	988	145	464	1103
220	706	754	79	281	715
191	439	483	45	238	355
108	368	405	45	199	224
76	186	179	25	144	113
38	123	95	22	66	60
21	48	89	26	26	47
8	33	27	5	23	28
10	16	20	2	6	18
2	9	23	1	2	22
2	11	13	10	2	13
14	19	26	7	2	12
2	12	26	2	1	15
1	4	8	1	0	13
7	13	15	0	3	11
11	16	25	8	29	13
8	8	18	0	21	13
0	6	24	4	16	7
0	12	13	0	5	7
2	13	15	0	1	7
0	4	7	0	0	2
0	4	6	2	0	7
0	6	18	0	0	1
0	16	14	0	0	1
0	5	7	0	0	3
0	10	5	0	0	5
1	6	14	0	0	6
0	11	4	0	1	7
0	9	5	0	1	2
0	3	7	0	0	1
0	3	17	0	0	4
0	15	19	0	1	9
1	28	28	0	0	2
1	14	20	0	2	17
1	13	27	0	7	20
4	25	41	0	3	12
8	35	27	2	4	9
7	35	55	0	1	15
16	35	35	1	7	5
34	36	46	2	2	14
54	37	107	2	5	22
65	71	143	0	15	29
62	94	171	4	22	28
104	125	219	0	38	56
101	163	301	0	29	97
180	247	451	3	27	114
301	380	665	13	60	241
276	377	573	27	84	301
593	1373	1761	101	289	789
1609	3687	4141	358	815	1954
3568	7676	10209	812	2021	4703
4439	8437	13378	1036	2806	6446
4040	6829	11736	999	2641	6050
2557	4634	8469	850	2048	4138
1617	3521	6758	830	1604	2979
1340	3090	6867	800	1448	2990
1140	2997	5602	775	1646	2606
1147	3711	6730	934	1913	3216
1482	3173	6263	1272	2172	3620
1465	1686	4034	1002	1775	2752
1266	1295	3183	1013	1142	2434
668	739	1928	910	940	1698
678	771	2095	993	1733	1709
932	898	2253	830	2245	1761
672	763	1656	527	1795	1723
380	282	566	214	719	841
243	174	308	125	436	371
158	138	202	74	284	220
82	74	94	15	177	131
18	86	38	18	120	92
7	84	34	6	77	35
3	19	11	2	37	17
3	19	11	2	15	8
1	5	9	0	4	17
0	5	15	0	0	3
0	3	3	0	0	6
0	2	3	1	0	3
0	1	3	0	0	0
0	4	7	3	0	3
0	2	6	0	0	6
0	2	2	1	0	1
0	0	2	0	1	3
0	4	1	0	0	1
0	0	7	0	0	5
1	1	10	0	0	4
0	2	8	0	0	7
0	3	6	0	0	7
0	2	7	0	0	13
0	7	27	0	0	12
2	19	15	2	0	15
14	16	18	1	0	10
24	12	12	1	1	29
21	23	23	0	7	38
33	29	36	3	21	58
19	38	29	2	45	67
38	57	35	5	62	137
56	164	102	4	102	199
65	240	190	3	191	507
101	411	291	6	170	1187
148	323	311	49	255	1281
118	368	387	73	203	1368
259	982	1348	251	446	2673
731	4052	6146	1230	1821	8851
1197	7992	13473	2276	2918	13339
1804	10523	18939	2671	3645	13398
2251	10293	18210	2588	3261	9807
2400	9906	17200	1736	2591	7657
2705	8304	13963	1356	2290	6003
2668	6969	11016	1035	1664	5297
2425	5924	9327	917	1237	5115
1862	3886	6633	681	1003	4327
1748	2896	4952	685	924	4002
1527	2030	3414	563	780	2681
694	1030	1881	312	468	1610
490	725	1585	359	689	1281
391	499	1273	225	751	1060
213	303	801	183	495	637
85	96	197	70	152	179
24	57	147	17	73	110
9	16	91	21	58	45
27	17	57	17	47	40
10	22	41	3	41	23
1	13	38	1	30	11
2	0	10	2	7	6
1	3	5	1	2	8
0	0	3	1	1	5
0	3	4	1	0	6
6	1	21	0	0	3
0	2	9	3	1	2
0	3	6	1	2	6
0	4	5	0	0	4
2	3	4	0	0	5
0	3	4	1	0	9
0	5	11	1	0	3
0	13	9	2	21	4
4	5	43	3	9	5
14	2	43	0	1	6
5	4	27	0	1	2
15	5	15	0	2	4
5	21	11	0	5	5
0	7	17	0	0	9
0	9	19	3	1	4
6	14	16	3	0	6
5	14	20	0	1	11
5	23	38	0	2	18
19	48	72	0	3	15
12	59	100	1	31	40
58	134	128	0	43	44
261	263	261	3	64	93
673	470	467	6	95	187
1281	786	961	9	171	228
1475	1055	1570	31	425	239
1381	1260	1127	90	486	408
2716	4549	5866	278	1189	1494
3495	7142	9989	793	2022	3630
3836	11230	17259	1536	3229	7060
2595	8973	15006	1543	3550	8354
1533	5301	8804	1442	2769	7035
823	2620	3811	912	1747	4544
604	1917	2611	901	1582	4122
516	1662	1907	866	1520	3388
402	1154	1471	859	1269	2633
446	740	1061	758	1026	1939
358	443	870	894	744	1608
262	250	423	643	374	1170
142	183	337	469	227	738
89	149	233	359	186	550
118	218	391	364	285	927
145	194	427	354	358	899
142	160	309	219	234	725
107	95	263	140	167	638
177	122	308	180	263	639
68	166	200	95	182	403
24	78	148	26	96	207
24	45	75	10	63	113
16	31	35	7	27	40
9	34	28	0	2	19
1	17	43	0	3	4
5	18	13	0	0	7
0	12	8	3	0	8
0	8	11	0	0	6
0	2	2	0	0	7
0	2	9	0	0	3
0	1	5	0	0	2
0	0	2	0	3	2
0	0	3	0	1	7
0	0	1	0	2	3
0	0	2	0	0	4
0	0	4	0	0	6
0	2	1	0	3	13
0	4	1	0	7	2
0	4	4	0	4	6
1	6	14	3	2	5
0	9	7	0	0	8
0	8	39	0	1	10
0	26	35	0	5	13
0	28	53	0	6	22
5	27	52	3	9	26
5	53	123	21	12	28
6	104	173	5	17	96
19	140	282	22	43	138
18	173	303	11	52	153
89	283	451	34	119	269
140	245	618	60	155	434
110	283	282	48	200	512
389	1192	2098	185	431	1854
1198	2853	4637	383	983	4384
2632	6406	12317	759	2320	7876
4018	9046	17091	1078	3885	9319
4222	8228	14288	929	3412	7315
3300	6323	11727	922	2741	6404
2270	5846	11911	1162	2432	5944
1973	6416	11973	1479	2467	6885
1774	4946	9419	1303	2072	5554
1701	4860	8563	1339	2548	5592
1582	3719	6102	1178	2136	4665
1291	2334	3880	848	1443	2941
784	1122	2001	391	823	1467
511	773	1264	301	486	1008
727	755	1181	291	891	1042
588	609	840	182	811	825
329	267	416	132	478	520
113	91	138	61	217	237
78	79	104	35	181	166
40	55	49	11	105	145
24	29	37	11	69	69
9	17	8	1	19	32
7	5	14	0	8	16
4	2	5	0	2	10
0	5	7	0	1	7
0	3	4	0	0	5
0	0	1	0	0	6
0	1	3	0	0	8
0	1	2	0	0	9
0	1	4	0	1	6
1	0	3	0	0	6
0	2	5	1	0	8
0	3	3	0	0	6
0	0	6	0	0	9
0	3	6	0	0	6
0	8	16	0	0	47
0	2	51	0	0	5
0	9	37	0	0	10
0	14	31	0	0	12
0	26	26	0	1	10
2	15	30	0	0	7
0	62	32	0	1	33
1	59	93	0	4	44
13	81	161	2	22	66
32	103	302	8	45	87
59	335	791	21	74	238
99	614	1496	25	126	457
237	1174	2420	19	299	852
557	2317	4192	80	549	2204
1506	4276	8570	281	1053	5452
2415	6880	13554	566	1986	10321
